# Supplementary material for: Can fisheries bioenergetics modelling refine spatially explicit assessments of climate change vulnerability?
Source: Conserv Physiol. 2022 Jul 2;10(1):coac035. doi: 10.1093/conphys/coac035 (PMC9252126; doi:10.1093/conphys/coac035)
Supplement: supp_coac035 [file supp_coac035.zip]

Archive with 1 entries (1 files):
- manuscript_v10_SI.docx
